# Supplementary material for: Combination Therapy with a Bispecific Antibody Targeting the hERG1/β1 Integrin Complex and Gemcitabine in Pancreatic Ductal Adenocarcinoma
Source: Cancers (Basel). 2023 Mar 28;15(7):2013. doi: 10.3390/cancers15072013 (PMC10093586; doi:10.3390/cancers15072013)
Supplement: Supplementary file 1 [file cancers-15-02013-s001.zip]

Archive with 1 entries (1 files):
- cancers-2231680-supplementary.pdf
